# Supplementary material for: Strawberry, Blueberry, and Strawberry-Blueberry Blend Beverages Prevent Hepatic Steatosis in Obese Rats by Modulating Key Genes Involved in Lipid Metabolism
Source: Int J Environ Res Public Health. 2023 Mar 1;20(5):4418. doi: 10.3390/ijerph20054418 (PMC10002361; doi:10.3390/ijerph20054418)
Supplement: Supplementary file 1 [file ijerph-20-04418-s001.zip]

Archive with 1 entries (1 files):
- ijerph-2238154-supplementary.pdf
